# Supplementary material for: Comparison of harmonic blade versus traditional approach in canine patients undergoing spinal decompressive surgery for naturally occurring thoracolumbar disk extrusion
Source: PLoS One. 2017 Mar 2;12(3):e0172822. doi: 10.1371/journal.pone.0172822 (PMC5333832; doi:10.1371/journal.pone.0172822)
Supplement: S1 Data — Dataset of evaluated factors of all patients, including patient and surgery factors, neurologic grading, pain questionnaire and visual analog scores, incision healing scores, owner perceived neuro status and function, and quality of life factors. (XLSX) [file pone.0172822.s005.xlsx]

## Sheet: HOB vs Trad Approach Data
	Patient Factors					Surgery Factors											Neurologic Grading 0=normal, 1=normal, pain only, 2=amb paraparesis, 3=non-amb paraparesis, 4=paraplegia, deep pain +							Pain Questionnaire Scores - values 0-16, low=better, mean values of 2 evaluators for days 1-30						Pain VAS Values - values 0-10, low=better, mean values of 2 evaluators for days 1-30						Incision Healing Scores - values 0-15, low=better, mean values of 2 evaluator scores					Owner perceived neuro status 1=walking normally, 2=walking with weakness, 3=not walking but moving, 4=no movement, 5=no movement, no feeling			Quality of Life VAS Values values 0-10, 10=excellent			QOL Questionnaire Values, average value of all answered questions, 5=best
ID #	Random (1-HOB, 2-TRAD)	Sex 1=M, 2=F, 3=MN, 4=FS	Age months	Weight kg	Days hospitalized	Approach min	Hemilam min	Closure min	Entire sx min	Blood ml	ml Blood/kg	Incision length mm	Pre-op PCV	Post-op PCV	Pre-op TP	Post-op TP	Pre-op neuro grade	Day 1 neuro grade	Day 2 neuro grade	Day 3 neuro grade	Discharge neuro grade	10 day neuro grade	30 day neuro grade	Pre-op pain	Day 1 pain	Day 2 pain	Day 3 pain	Day 10 pain	Day 30 pain	Pre-op pain scale	Day 1 pain scale	Day 2 pain scale	Day 3 pain scale	Day 10 pain scale	Day 30 pain scale	Day 1 incision healing	Day 2 incision healing	Day 3 incision healing	Day 10 incision healing	Day 30 incision healing	Day 0 - Neuro status	Day 10 - Neuro status	Day 30 - Neuro status	Day 0 - QOL Scale	Day 10 - QOL Scale	Day 30 - QOL Scale	Day 0 - QOL grade	Day 10 - QOL grade	Day 30 - QOL grade
1	1	1	96	29.1	2	10	37	9	56	9	0.31	90	45	44	6	7	3	2	2		2	0	0	6	3	0		0	0	3.4	1.95	0		0	0	1	0		0	0	4	2	1	2.7	7.3	8.8	3.07	4.68	5
2	1	4	30	4.1	3	7	37	11	55	0	0	45	49	40	7.2	6.5	2	4	3	3	3	2	2	7	1	1	0.5	2	0	2.2	1.05	0.7	0.2	0.3	0.1	1.5	1.5	1	0	0		2.5	2		7.5	7.9		4.18	4.36
3	1	4	66	6.45	3	12	49	8	69	5.8	0.9	65	61	41	7	5.8	2	3	2	2	2	2	2	8	3.5	1	0.5	8	0	7.5	3.6	0.65	0.4	0.5	0.15	2.5	0.5	0.5	0	0	3	2	2		7.6	10	3.42	2.82	4.77
5	1	3	96	10.5	3	9	56	15	80	2.2	0.21	52	48	35	6.8	5.8	4	4	2	2	2	2	0	7	2	0	0	0.5	1	3.4	1	0.45	0.05	0.25	0.25	2.5	1.5	0.5	0	0	4	2	1		7.7	8.7	3	4.41	4.95
7	1	4	91	10.85	2	8	54	8	70	0	0	59	54	32	7.1	6.6	3	3	3		3	2	2	4	2	0.5		0	0	3.4	1.45	0.4		0	0	2	2		0.5	0	4	2	2	2.1	8.1	9.4	3.2	4.32	4.91
10	1	3	67	5.46	2	6	45	12	63	0	0	40	57	41	7	5.6	4	3	2		2	2	2	6	0.5	0		0.5	0	3.7	0.85	0.2		0.1	0	1.5	1		0.5	0	4	2			7.4		3.78	3.95	3.82
15	1	4	35	9.4	2	7	52	8	67	0	0	57	45	40	8.2	6.8	4	3	2		2	2	2	4	2	1		0	0	1.7	0.8	0.15		0	0	2	0.5		0	0	4	1	1	2.4	10	10	4.44	5	5
16	1	3	68	7.9	2	5	63	10	78	0	0	55	53	34	6.5	6	4	3	2		2	2	2	4	1.5	0		0	0	2.5	1.6	0.15		0	0	2.5	1		0	0	4	2	2	3.7	7.9	9.4	2.72	4.54	4.72
19	1	3	95	14.4	2	5	35	8	48	0.5	0.03	63	51	33	7.2	5.8	2	3	2		2	2	2	1	1.5	0.5		0	0	1	0.1	0		0	0	2	0.5		0	0	2	2			9.2		4.17	4.68
20	1	3	118	6.38	2	6	45	8	59	0	0	45	53	38	8	6.4	4	3	3		3	3	2	9	3	1		0.5	1.5	6	2.1	0.25		0.25	0	1.5	1		2	0.5		4	3		5.4	7.7		3.86	4.73
4	2	2	144	10.1	5	9	20	10	39	1.2	0.12	60	45	39	6.9	6.4	3	3	3	3	3	3	2	2	3	1	1	0	0	0.7	1.8	0.3	0.1	0	0	2	1.5	1	0	0	4	4	2	7.3	7.9	8.9	4.06	3.5	4.77
6	2	4	60	18.2	3	10	32	6	48	1.4	0.08	70	54	37	8	6.2	3	3	3	2	3	2	2	3	8	4	2	1	0	1.4	2.5	1.15	0.15	0.15	0.35	4	4	1	0	0	4	3	1	4.8	4.5	10	2.78	2.41	4.64
8	2	4	72	4.04	2	8	42	9	59	2	0.5	45	50	38	8	6	3	2	2		2	2	2	2	1	0		0	0	2.4	0.8	0.1		0	0	2	0.5		0	0	4	2	1	0.2	6.7	8.9	2.55	4.32	4.95
9	2	4	62	5	2	6	53	12	71	0	0	70	46	42	6.3	6	3	3	4		4	2	2	2	1.5	1		0	0.5	1.5	0.85	0.6		0	0	0.5	0		0	0	4	3	2	0		10	3.28	4.77	4.86
11	2	4	68	6.4	3	8	41	7	56	6.8	1.06	48	55		7.3		2	3	3	3	3	2	2	7	3.5	1.5	1	0	1	2	2.5	0.5	0.35	0	0	2.5	0.5	0	0	0	4	2	2	7.5	6.7	7.6	3.44	4.09	5
12	2	4	68	13.9	2	5	23	8	36	6.8	0.49	60	53	42	6.8	5.8	2	2	2		2	2	2	3	1	0.5		0.5	0	2.5	1.25	0.25		0.1	0	1	0.5		0	0	2.5	1	1	0.5	9.6	10	2.78	4.5	5
13	2	4	53	6.3	2	8	42	15	65	4	0.63	60	45	44	7.4	6.6	1	2	2		2	2		6	4.5	1.5		5.5		4.5	2	0.5		3		2	1.5		0		1	2		1.3	2		2.67	3.45
14	2	3	68	7.6	3	7	62	10	79	2.4	0.32	60	45	40	6.6	5.7	2	2	2	2	2	2	2	4	3	1	0.5	0.5	2		1.75	0	0.75	0.125	0	0	0	0	0.5	0	2	1	1		8.1	10	3.67	4.91	5
17	2	3	82	7.2	2	12	51	10	73	3	0.42	60	50	34	7.3	6	2	2	2		2	2	2	4	1	0		0	0	1.7	1	0		0	0	0	0		0	0	3	2	1	1.5	6.1	8.4	2.5	4.59	5
18	2	2	77	4.8	2	13	27	11	51	0	0	60	54		7		3	3	3		3	3	2	4	2	1		1.5	0	2.5	1.35	0.1		0.75	0	1.5	0.5		0	0
[truncated: 2 more columns]
